# Supplementary material for: Differential MicroRNA Expression Pattern in Endothelial Progenitor Cells During Diabetic Retinopathy
Source: Front Cell Dev Biol. 2021 Dec 16;9:773050. doi: 10.3389/fcell.2021.773050 (PMC8717624; doi:10.3389/fcell.2021.773050)
Supplement: Supplementary file 2 [file DataSheet1.XLSX]

## Sheet: diff_down_Treatment_Control
Gene Id	HG 1	HG 2	HG 3	Ctrl 1	Ctrl 2	Ctrl 3	baseMean	log2FC	P Value	Expression trend
rno-miR-10a-3p	23	22	27	49	40	66	2.38471	-1.11346	0.0316504	DOWN
rno-miR-1247-3p	8	24	4	17	16	52	1.53623	-1.25075	0.0272032	DOWN
rno-miR-497-5p	5	6	18	39	24	15	1.3793	-1.4251	0.0131419	DOWN
rno-let-7c-1-3p	7	12	13	43	23	37	1.68349	-1.68792	0.00267077	DOWN
rno-miR-871-3p	8	0	11	0	48	15	1.04008	-1.71578	0.00474119	DOWN
rno-miR-743a-3p	3	0	4	0	21	8	0.0692026	-2.00251	0.00822747	DOWN
rno-miR-741-3p	27	0	35	1	218	41	2.87069	-2.06444	7.35e-05	DOWN
rno-miR-881-3p	7	0	16	1	95	17	1.69562	-2.28357	7.59e-05	DOWN
rno-miR-429	2	0	0	5	5	3	-0.762027	-2.50353	0.0215382	DOWN
rno-miR-205	23	10	5	195	22	6	2.57842	-2.55161	2.79e-06	DOWN
rno-miR-335	88	16	15	565	98	46	4.20105	-2.57692	4.41e-07	DOWN
rno-miR-380-5p	1	1	0	0	5	10	-0.65933	-2.70628	0.0100731	DOWN
rno-miR-203b-3p	110	28	13	606	341	55	4.67284	-2.73454	8.04e-08	DOWN
rno-miR-743b-3p	3	0	3	0	41	11	0.614252	-3.04736	2.54e-05	DOWN
rno-miR-743a-5p	0	0	2	0	20	1	-0.387113	-3.17998	0.00116171	DOWN
rno-miR-743b-5p	0	0	1	0	25	3	-0.158525	-4.37703	2.4e-05	DOWN
rno-miR-463-3p	0	0	0	0	7	1	-1.19556	-4.487	0.0143197	DOWN
rno-miR-672-3p	0	0	0	7	0	1	-1.19556	-4.487	0.0143197	DOWN
rno-miR-204-3p	0	0	0	5	0	4	-1.12508	-4.64976	0.00838097	DOWN
rno-miR-6321	0	47	35	1	0	2	1.07287	4.59082	3.56e-09	UP
rno-miR-293-5p	5	3	0	0	0	0	-1.19742	4.4749	0.0143197	UP
rno-miR-299a-5p	1	5	0	0	0	0	-1.35096	4.07751	0.043843	UP
rno-miR-96-5p	0	5	11	1	0	0	-0.661482	3.56397	0.00190438	UP
rno-miR-490-5p	2	1	55	3	2	0	0.713594	3.43793	2.91e-06	UP
rno-miR-375-3p	5	4	4	1	0	0	-0.818801	3.27207	0.00663671	UP
rno-miR-210-5p	12	26	52	1	5	5	1.29974	2.97951	2.67e-06	UP
rno-miR-490-3p	14	30	563	31	38	21	3.9556	2.74651	1.06e-07	UP
rno-miR-144-3p	2	32	0	0	4	1	0.143809	2.65137	0.000575141	UP
rno-miR-466b-2-3p	1	0	18	0	0	3	-0.428992	2.51582	0.00673414	UP
rno-miR-466b-4-3p	1	0	18	0	0	3	-0.428992	2.51582	0.00673414	UP
rno-miR-486	1064	5706	626	204	671	456	7.55742	2.44588	6.65e-07	UP
rno-miR-501-5p	6	5	5	0	3	0	-0.565056	2.26752	0.0183254	UP
rno-miR-1956-5p	3	8	5	1	1	1	-0.566624	2.26447	0.0183254	UP
rno-miR-210-3p	384	1384	2918	286	428	276	6.95273	2.23174	4.95e-06	UP
rno-miR-128-2-5p	3	8	9	0	4	0	-0.350313	2.2067	0.01156	UP
rno-miR-183-5p	30	81	533	50	54	38	4.1242	2.17346	1.53e-05	UP
rno-miR-383-5p	8	29	4	2	0	7	0.428467	2.12085	0.00203943	UP
rno-miR-370-3p	2	14	0	1	1	2	-0.523786	1.88381	0.0392982	UP
rno-miR-3102	8	13	34	8	4	3	0.838895	1.83932	0.0033225	UP
rno-miR-23b-5p	21	33	103	11	12	21	2.21655	1.81834	0.000659727	UP
rno-miR-1-3p	22	60	14	14	8	5	1.55031	1.795	0.00155227	UP
rno-miR-351-3p	96	263	70	51	42	34	3.62134	1.73136	0.000552957	UP
rno-miR-504	143	44	122	20	59	19	3.19448	1.64746	0.00107054	UP
rno-miR-211-5p	88	155	436	87	75	61	4.31766	1.59639	0.00110883	UP
rno-miR-129-1-3p	41	19	114	34	19	5	2.41503	1.57404	0.00257447	UP
rno-miR-129-2-3p	41	19	114	34	19	5	2.41503	1.57404	0.00257447	UP
rno-miR-129-5p	3405	1999	8269	1850	1582	1176	8.64287	1.56375	0.00104402	UP
rno-miR-451-5p	627	2200	312	150	545	367	6.50961	1.53779	0.00131058	UP
rno-miR-351-5p	10241	17998	11985	4059	5786	4061	10.2003	1.51611	0.00144684	UP
rno-miR-484	31	231	307	74	65	63	4.09014	1.47774	0.00255227	UP
rno-miR-671	186	245	330	106	83	84	4.51003	1.46607	0.00254188	UP
rno-miR-182	64	128	863	167	141	76	4.98734	1.45266	0.00264603	UP
rno-miR-503-3p	628	992	628	248	364	204	6.06303	1.44563	0.0025049	UP
rno-miR-503-5p	140	426	355	51	172	114	4.78641	1.43278	0.00302277	UP
rno-miR-144-5p	10	39	0	2	10	6	0.776926	1.40207	0.0254018	UP
rno-miR-130b-5p	304	515	938	169	251	248	5.73107	1.38408	0.00383689	UP
rno-miR-3558-5p	13	44	8	7	5	14	1.16086	1.28798	0.0278794	UP
rno-miR-148a-5p	1524	1724	28658	3063	6750	3412	9.94865	1.26858	0.00732333	UP
rno-miR-702-3p	48	99	262	83	37	49	3.68621	1.26431	0.0102776	UP
rno-miR-181a-1-3p	1827	3542	27450	2415	7833	3440	9.9906	1.2577	0.0078262	UP
rno-miR-18a-3p	24	76	74	16	9	47	2.48872	1.25321	0.0145832	UP
rno-miR-219a-1-3p	90	95	196	59	40	61	3.59263	1.24061	0.011996	UP
rno-miR-34b-3p	535	692	360	254	175	249	5.62979	1.21074	0.0111847	UP
rno-miR-128-3p	20888	15149	26794	9485	8176	9357	10.9371	1.20883	0.0104798	UP
rno-miR-126a-3p	3996	2689	2099	518	1072	2188	8.09824	1.2061	0.010767	UP
rno-miR-27b-5p	1011	939	2328	402	745	783	7.08505	1.14023	0.0159469	UP
rno-miR-760-3p	93	258	307	112	56	130	4.3971	1.12765	0.0194137	UP
rno-miR-6328	23	41	46	18	8	24	1.90556	1.11839	0.03708	UP
rno-miR-92a-3p	8290	16428	8072	3632	4433	7184	10.0277	1.08636	0.0211192	UP
rno-miR-17-2-3p	22	64	8	2	15	27	1.70269	1.06617	0.0493451	UP
rno-miR-149-5p	3633	3268	9529	4128	2237	1449	9.049	1.06497	0.0237945	UP
rno-miR-17-1-3p	21	34	113	23	34	26	2.52164	1.0062	0.0477328	UP
